# Supplementary material for: Effect of Organic Anion Transporting Polypeptide 1B1 on Plasma Concentration Dynamics of Clozapine in Patients with Treatment-Resistant Schizophrenia
Source: Int J Mol Sci. 2024 Dec 9;25(23):13228. doi: 10.3390/ijms252313228 (PMC11642635; doi:10.3390/ijms252313228)
Supplement: Supplementary file 1 [file ijms-25-13228-s001.zip]

Archive with 1 entries (1 files):
- ijms-3353945-supplementary.pdf
